# Supplementary material for: S-Acylation of Proteins of Coronavirus and Influenza Virus: Conservation of Acylation Sites in Animal Viruses and DHHC Acyltransferases in Their Animal Reservoirs
Source: Pathogens. 2021 May 29;10(6):669. doi: 10.3390/pathogens10060669 (PMC8227752; doi:10.3390/pathogens10060669)
Supplement: Supplementary file 1 [file pathogens-10-00669-s001.zip]

Archive with 1 entries (1 files):
- pathogens-1211795-supplementary.pdf
